# Supplementary material for: Role of Point-of-Care Ultrasound in Inpatient Perioperative Medical Management: A Systematic Review
Source: J Clin Med. 2025 Oct 21;14(20):7429. doi: 10.3390/jcm14207429 (PMC12565269; doi:10.3390/jcm14207429)
Supplement: Supplementary file 1 [file jcm-14-07429-s001.zip]

Archive with 1 entries (1 files):
- jcm-3867902- Supplementary Materials.pdf
